# Supplementary material for: Nanosilica-Anchored Polycaprolactone/Chitosan Nanofibrous Bioscaffold to Boost Osteogenesis for Bone Tissue Engineering
Source: Molecules. 2022 Dec 13;27(24):8832. doi: 10.3390/molecules27248832 (PMC9786850; doi:10.3390/molecules27248832)
Supplement: Supplementary file 1 [file molecules-27-08832-s001.zip]

Archive with 1 entries (1 files):
- molecules-2062533-Supplementary Materials.pdf
